# Supplementary material for: Whole-Genome Analysis of Porcine Epidemic Diarrhea Virus from Yunnan, China
Source: Vet Sci. 2024 Nov 6;11(11):548. doi: 10.3390/vetsci11110548 (PMC11599152; doi:10.3390/vetsci11110548)
Supplement: Supplementary file 1 [file vetsci-11-00548-s001.zip]

Archive with 5 entries (4 files):
- Supplementary File/
- Supplementary File/Figure S1.jpg
- Supplementary File/Figure S2.jpg
- Supplementary File/Table S1.xlsx
- Supplementary File/Table S2.xlsx
