# Supplementary material for: Whole-Genome Analysis of Porcine Epidemic Diarrhea Virus from Yunnan, China
Source: Vet Sci. 2024 Nov 6;11(11):548. doi: 10.3390/vetsci11110548 (PMC11599152; doi:10.3390/vetsci11110548)
Supplement: Supplementary file 1 [file vetsci-11-00548-s001.zip › Supplementary File/Table S1.xlsx]

## Sheet: Sheet1
Supplementary Table 1.PEDV genome-wide amplification primer information
Primer names	Nucleotides sequence (5' → 3')	Tm(℃)	Amplicon(bp)	Target genes
PEDV-1F	TGAAACCAGTAACTGTCG	54	798	ORF1ab
PEDV-1R	AAGTCCAATCACCAACAGTCC
PEDV-2F	AGCGATGCTCGTTCTATC		1024
PEDV-2R	TCACTCTCGAAGAATGCAAG
PEDV-3F	ACCCTCAACACCACTGG		1171
PEDV-3R	ACCTTGATACGATTACCAACAG
PEDV-4F	GAGTTCGAGTCTGAGACTATTATG	56	840
PEDV-4R	TGTGCATCAAAACTTGAGCAC
PEDV-5F	TGTGGTACTGGTGAACGTATC		1178
PEDV-5R	AGTAACACAGTTGCCAGCAG
PEDV-6F	AGTAACAAAACAGTGCCTGCTG		839
PEDV-6R	AGCATTCACAACTGGTGCAG
PEDV-7F	CTGCACCAGTTGTGAATGCT	58	1137
PEDV-7R	GCACTCTTAGAGCAAGCCACAC
PEDV-8F	TCTTGTGTGGCTTGCTCTAAG	55	1050
PEDV-8R	CAGCAACTATGAACAGACAC
PEDV-9F	GTGTCTGTTCATAGTTGCTG		925
PEDV-9R	TGCCAAGTGTGTTCTGTGTTAC
PEDV-10F	TGTAACACAGAACACACTTGGC		1018
PEDV-10R	AGTCGCTACCAACATGACAG
PEDV-11F	ACACTATTAGAGGCTCGTTC		1271
PEDV-11R	TCCAGTTGGTGCACGTAGG
PEDV-12F	GGTATTCTCTACTGGTTCAACA		1210
PEDV-12R	TGTTACAACCACCATCGAACTC
PEDV-13F	AAACCGGACCTGCGTGTAG		1170
PEDV-13R	TCAACCATTGCATCACAGAAC
PEDV-14F	AAGACATTCATCGTGTCTATGC		690
PEDV-14R	ACTGAAAAGCAAACAGTACG
PEDV-15F	AGCGTACTGTTTGCTTTTCAG		718
PEDV-15R	TATCATATTGGGCAGTGCTC
PEDV-16F	AGAACGTGCACGCACAGTG		1246
PEDV-16R	TGACATGATCATAAGCACAC
PEDV-17F	GTCCTATGCTTTGTACTAAGTGTG		1270
PEDV-17R	ACAGCGATAACACTTGTGC
PEDV-18F	TGATTTCACGTGGTACTTTGG		1135
PEDV-18R	TGTCAACTCCAAACCACCAG
PEDV-19F	AACAATTCGCACACCTTTTGC		1111
PEDV-19R	GTTACTAAATGTCTGCCACAG
PEDV-20F	TGCTAAGTTGAAGCCAATGCC		1238
PEDV-20R	CACAACATCCACCTCCACAT
PEDV-21F	ATGGATCTCCTGCTTGAC		1128
PEDV-21R	GTGACATCTTGTGGTAGGCT
PEDV-22F	GGTAAGTTGCTAGTGCGTAA	54	1064	S
PEDV-22R	TTCAGCAAGAATGACAGAGG
PEDV-23F	GTGTTTGTAATGGAGCTGCTGT	57	984
PEDV-23R	TAGGCGTGCCAGTAATCAACT
PEDV-24F	GGTGTTAAGTTTACGTCCCT	54	1075
PEDV-24R	CTGCAGAAGTAAAACCTCCT
PEDV-25F	TCGGTGGTATGGTGCTAG		1000
PEDV-25R	GACTCTGAACGSTGCTKT
PEDV-26F	CTCTGCCCAATAGAACTG		588
PEDV-26R	AGCGTCTTCTTTGAGGCG
PEDV-27F	TCCTAGACTTCAACCTTAC		709	ORF3
PEDV-27R	GTAGCATACTCGTCTAGTTG
PEDV-28F	TGTTGCGAACTGTTGAGC		424	E
PEDV-28R	TCAGTATGATATTCCATGTG
PEDV-29F	TCCCTAGTACTGTTATTGAC		804	M
PEDV-29R	TCATTAGTAACCCTAAGAGG
PEDV-30F	GTTGGTCGTTCAGTCAATG		682	N
PEDV-30R	TCCACGATTCTGTGAATTAC
PEDV-31F	GACTCGTACTGAGGGTGT		1116
PEDV-31R	TAACAGTGTAATGGCACTAC
PEDV-32F	ACTTAAAGAGATTTTCTATCTACGG		306	5’UTR
PEDV-32R	TGGTTGCTAGCCATAGCC
PEDV-33F	ACTTAAAGAGATTTTCTATCTACGG	56	406	3’UTR
PEDV-33R	TGGTTGCTAGCCATAGCC
