# Supplementary material for: Whole-Genome Analysis of Porcine Epidemic Diarrhea Virus from Yunnan, China
Source: Vet Sci. 2024 Nov 6;11(11):548. doi: 10.3390/vetsci11110548 (PMC11599152; doi:10.3390/vetsci11110548)
Supplement: Supplementary file 1 [file vetsci-11-00548-s001.zip › Supplementary File/Table S2.xlsx]

## Sheet: Sheet1
Supplementary Table 2. Information about the reference PEDV strains used in this study
NO.	Strain name		Country (province, city)			Year		GenBank accession		Genotype
1	CV777		Belgium			1977		AF353511.1		GI-a
2	Br1/87		U.K.			1987		LT906582.1		GI-a
3	LZC		China (Lanzhou)			2007		EF185992.1		GI-a
4	SM98		South Korea			2011		GU937797.1		GI-a
5	DR13		South Korea			2012		JQ023161.1		GI-a
6	EAS1		Thailand			2014		KR610991.1		GI-a
7	CHM2013		China (Beijing)			2015		KM887144.1		GI-a
8	Attenuated CV777		\			1998		KT323979.1		GI-b
9	JS2008		China (Jiangsu)			2008		KC109141.1		GI-b
10	AH-M		China (Anhui)			2011		KJ158152.1		GI-b
11	Attenuated DR13		South Korea			2012		JQ023162.1		GI-b
12	Attenuated vaccine		\			2013		KC189944.1		GI-b
13	SH1302		China (Sichuan)			2013		MT843277.1		GI-b
14	PPC 14		South Korea			2014		MG781192.1		GI-b
15	HLJBY		China (Jiangsu)			2014		KP403802.1		GI-b
16	SQ2014		China (Jiangsu)			2014		KP728470.1		GI-b
17	HLJ		China (Heilongjiang)			2015		MN644470.1		GI-b
18	SX		China (Shaanxi)			2015		KY420075.1		GI-b
19	AH-2018-HF1		China (Anhui)			2018		MN315264.1		GI-b
20	13-019349		United States			2013		KF267450.1		GII-a
21	FJzz1		China (Shanghai)			2011		MK288006.1		GII-a
22	IA2		United States			2013		KF468754.1		GII-a
23	GDS28		China (Guangdong)			2012		MH726372.1		GII-a
24	JS-A		China (Hubei)			2012		MH748550.1		GII-a
25	AH2012		China (Jiangsu)			2012		KC210145.1		GII-a
26	PEDV-CHZ		China (Jiangsu)			2013		KM609209.1		GII-a
27	MN		United States			2013		KF468752.1		GII-a
28	CH/GDZH02/1401		China (Guangdong)			2014		KR153325.1		GII-a
29	YC2014		China (Jiangsu)			2014		KU252649.1		GII-a
30	CH/GX/2015/750A		China (Guangxi)			2015		KY793536.1		GII-a
31	CH/JLDH/2016		China (Jilin)			2016		MF346935.1		GII-a
32	HM2017		China (Heilongjiang)			2016		MK690502.1		GII-a
33	CH/SX/2016		China (Shaanxi)			2016		MT787025.1		GII-a
34	CH/SCZY103/2017		China (Sichuan)			2017		MH061340.1		GII-a
35	L6-HB2017		China (Hubei)			2017		MK644602.1		GII-a
36	CH-HB2-2018		China (Hebei)			2018		MK606369.1		GII-a
37	CH/SXWS/2018		China (Shaanxi)			2018		MT090146.1		GII-a
38	T10-HB2018		China (Hubei)			2018		MK644605.1		GII-a
39	SC-YB73		China (Sichuan)			2019		MT263014.1		GII-a
40	CH/HLJBQL/2022		China (Heilongjiang)			2022		OM914738.1		GII-a
41	CH/HLJJS/2022		China (Heilongjiang)			2022		ON96872301		GII-a
42	PC177		United States			2013		KR078300.1		GII-a
43	ZJCZ4		China (Shanghai)			2011		JX524137.1		GII-b
44	GD-1		China (Guangdong)			2011		JX647847.1		GII-b
45	PEDV-7C		China (Jiangsu)			2011		KM609204.1		GII-b
46	GD-A		China (Guangdong)			2012		JX112709.1		GII-b
47	CHGD-01		China (Guangdong)			2011		JX261936.1		GII-b
48	LC		China (Guangdong)			2011		JX489155.1		GII-b
49	YN1		China (Hubei)			2013		KT021227.1		GII-b
50	GDS01		China (Guangdong)			2012		KM089829.1		GII-b
51	KNU-1305		South Korea			2013		KJ662670.1		GII-b
52	AJ1102		China (Hubei)			2011		JX188454.1		GII-b
53	MEX/124/2014		Mexico			2014		KJ645700.1		GII-b
54	17GXCZ-1ORF3c		China (Guangxi)			2017		MT547180.1		GII-b
55	FR/001/2014		France			2014		KR011756.1		GII-c
56	L00721/GER/2014		German			2014		LM645057.1		GII-c
57	OH851		United States			2014		KJ399978.1		GII-c
58	ZL29		China (Hubei)			2015		KU847996.1		GII-c
59	YnP1		China (Yunnan)			2016		MG334002.1		GII-a
60	YnP2		China (Yunnan)			2016		MG334003.1		GII-a
61	YnP3		China (Yunnan)			2016		MG334004.1		GII-a
62	YnP4		China (Yunnan)			2016		MG334005.1		GII-b
63	YnP5		China (Yunnan)			2016		MG334006.1		GII-b
64	YnP6		China (Yunnan)			2016		MG334007.1		GII-a
65	YnP7		China (Yunnan)			2017		MG334008.1		GII-a
66	YnP8		China (Yunnan)			2017		MG334009.1		GII-a
67	YnP9		China (Yunnan)			2017		MG334010.1		GII-a
68	YN -DLXG-2018		China (Yunnan)			2018		MK577661.1		\
69	YN -XW-2018		China (Yunnan)			2018		MK577662.1		\
